# Supplementary material for: Strengthening the efficacy of official food control improves Listeria monocytogenes prevention in fish-processing plants
Source: Sci Rep. 2018 Aug 30;8:13105. doi: 10.1038/s41598-018-31410-9 (PMC6117308; doi:10.1038/s41598-018-31410-9)
Supplement: Supplementary file 1 — Supplementary Table S1 [file 41598_2018_31410_MOESM1_ESM.xlsx]

## Sheet: S1A
The three tables on sheets S1A, S1B, and S1C explain the classification of non-compliances into Listeria monocytogenes risk categories, and complement each other the following ways:
Table S1A explains terminology used in Tables S1B and S1C.
Table S1B presents a series of questions, which illustrate the cassification process of non-compliances into three levels of risk of L. monocytogenes spread, growth, or contamination.
Table S1C describes with examples the L. monocytogenes risk classification of non-compliances arising from the investigated inspection report data.
Supplementary Table S1A. Explanation of terms used for classifying L. monocytogenes risk.
Not risky areas (examples)	Not in contact (examples)
Outdoors	Roofs (dry)
Staff social areas	Tops of cupboards and refrigerators
Storage of packaged products and raw materials
	Indirect contact (examples)
Risky areas	Walls, floors, doors, and inlets in production facilities
Risky products	Wash and storage areas of utensils, work clothes, and sanitation equipment
Ready-to-eat fish products, including cold-smoked and gravad	Hand-washing stations
sliced/diced fish product	Roofs with condence water in production facilities
	Water pools in production facilities
Risky facilities and processes, including sanitation areas for equipment used therein	Work clothes
Head removal
Filletting	Direct contact (examples)
Skin removal	Processing surfaces and machinery
Salting	Work utensils
Storage of uncovered products at any point during production	Sanitation equipment
Cold-smoking	Hands and gloves
Melting	Work clothes if dirty after cleaning
Cooling	Water splashes on direct contact surfaces or product
Slicing
Packaging
Minor non-compliance (NC): Breach of law, food safety not compromised*
Major non-compliance (NC): Breach of law, food safety compromised*
*Assessed based on referenced scientific knowledge and legislative requirements as well as context of the NC documented in the inspection reports
"No Lm-risk": Non-compliance does likely not predispose to L. monocytogenes spread, growth, or contamination
"Indirect Lm-risk": Non-compliance indirectly predisposes to L. monocytogenes spread, growth, or contamination
"Direct Lm-risk": Non-compliance directly predisposes to L. monocytogenes spread, growth, or contamination

## Sheet: S1B
	Supplementary Table S1B. Classification of non-compliances according to L. monocytogenes risk.
	1. Is non-compliance in "not risky areas"?	YES	Class: "No Lm-risk"
	NO (proceed to question below)
	2. Is non-compliance "not in contact"?	YES	Class: "No Lm-risk"
	NO (proceed to question below)
	3. Is non-compliance "minor" or "major"?	MINOR	Class: "No Lm-risk"
	MAJOR (proceed to question below)
	4. Is non-compliance in "indirect" or "direct" contact?	INDIRECT	Class: "Indirect Lm-risk"
	DIRECT
	Class: "Direct Lm-risk"

## Sheet: S1C
Supplementary Table S1C. Explanation and examples of non-compliance Listeria monocytogenes (Lm) risk classification based on non-compliances (NCs) arising from investigated inspection report data
Sector of FPP self-checking system	Non-compliances (NCs) concern (incl. plans, documentation, and operations or facilities)	"No Lm-risk"	"Indirect Lm-risk"	"Direct Lm-risk"
Approval of establishments	Unapproved processes or products in the establishment, deficiencies in plans requiring official approval	NCs in "not risky areas"	NA	NCs concern "risky areas" (e.g. regular processing of "risky products" of unapproved origin)
Self-checking system plan	Inadequacy of self-checking system plan and HACCP at general level, exclusion of required sections	Minor NCs in plan or its validation	Major NCs (e.g. plan non-existent or not executed) or NCs concern "risky areas"	NCs in Lm control plans
Suitability of premises and equipment	Unhygienic materials/structures/equipment/utensils or layout of processes/facilities	NCs in plans or NCs "not in contact" or "not risky areas"	NCs concern "indirect contact" in "risky areas" (e.g. hand-used water taps)	Major NCs concern "direct contact" in "risky areas" (e.g. unhygienic sanitation equipment)
Orderliness	Disorder or unnecessary items in facilities	NCs minor, or "not in contact", or "not risky areas" (e.g. items on top of cupboards)	Disorder concerns "indirect contact" surfaces in "risky areas" (e.g. disarray of sanitation storage)	Disorder on "direct contact" surfaces in "risky areas"
Maintenance	Facilities/equipment/utensils out of repair	NCs minor, or unspecified, or "not in contact", or "not risky areas" (e.g. worn-out paint on roofs and walls)	Major NCs in plans (e.g. plan non-existent or not executed) / NCs in "indirect contact" in "risky areas"	Major NCs concern "direct contact" in "risky areas"
Sanitation	Dirtiness, deficiencies in santitation of facilities/equipment/utensils	NCs mino,r or unspecified, or "not in contact", or "not risky areas" / Lack of documentation	NCs concern "indirect contact" in "risky areas" / Major NCs in plans, guidelines and monitoring	Major NCs concern "direct contact" in "risky areas" / Deficiencies in Lm sanitation
Pest control	Deficiencies in pest control	NCs in plans and documentation / Minor NCs in operations	Pests in outdoor facilities (e.g. waste disposal area) / Access open to production facilities	Pests (e.g. flies, birds) in "risky areas"
Waste water management	Inappropriate handling of melting waters, water used in processing, removal of water used in cleansing, or sewage	NCs "not in contact" or "not risky areas"	NCs concern "indirect contact" in "risky areas" (e.g. pooling on floors)	Major NCs concern "direct contact" in "risky areas" (e.g. water waste touches product)
Working hygiene	Unhygienic activities and movement at facilities, deficiencies in monitoring of workers	NCs minor, or unspecified, or "not in contact", or "not risky areas" (e.g. hair, beard, jewlery elsewhere than in hands)	NCs concern "indirect contact" in "risky areas" (e.g. hand jewelry, no hand-washing)	Major NCs concern "direct contact" in "risky areas" (e.g. handling dirty and clean with same gloves)
Follow-up of health condition	Lack of staff Salmonella certificates	All	NA	NA
Hygiene education	Deficiencies in organization of hygiene education and familiarization to working hygiene for staff	Lack of plans or documentation	Deficiencies in staff knowledge or execution of hygiene guidelines	NA
Verification of hygiene know-how	Deficiencies in requiring official hygiene knowledge certificates from staff	Minor NCs in plans or documentation	Staff members working with "risky products" without certification	NA
Production hygiene	Deficiencies in food production processes	Minor NCs in "not risky areas" / Plan non-existent despite appropriate execution	Major NCs concern "indirect contact" in "risky areas" (e.g. storage of uncovered products)	Major NCs concern "direct contact" in "risky areas" (e.g. in-process cross-contamination)
Temperature control	Deficiencies in temperature control	Minor NCs in plans or documentation / NCs in "not risky areas"	Minor temperature deviations / NCs in "not risky areas" / Lack of temperature monitoring or thresholds unclear	Major temperature deviations concern "risky areas"
Handling of waste and byproducts	Unhygienic handling of waste and byproducts	NCs only in plans or "not in contact" or "not risky areas"	Possibility for "indirect contact" in "risky areas"	Possibility for "direct contact" in "risky areas"
Parasite inspections	Deficiencies in parasite inspections	All	NA	NA
Fish freezing requirements	Deficiencies in implementation of fish freezing requirements	All	NA	NA
Management of allergens	Deficiencies in management of allergens	All	NA	NA
Management of product composition	Deficiencies in verification and management of recipes	All	NA	NA
Package labeling	Inappropriate package labeling	Missing producer or identification mark / Minor deficiencies in ingredients	Minor NCs in "risky products" (e.g. "best before" in stead of "use by") / Major NCs not in "risky products" (e.g. wrong temperature)	Wrong preservation (time-temperature) guidelines for "risky products"
Management of contact materials	Inappropriate handling, storage and certificates of contact materials	All	NA	NA
Raw material reception	Deficiencies in reception checks and commercial documentation of raw materials	Unspecified deficiencies in commercial documentation	Date, origin, or temperature history not known / No reception-checks / Received from unapproved establishment	Unhygienic quality at reception accepted (e.g. without ice, in dirty boxes)
Sending and transport of products	Deficiencies in commercial documentation of products	All	NA	NA
Traceability	Deficiencies in traceability of raw materials, products, and byprodcuts in-house and verification of documentation	NCs in plans or minor NCs (e.g. concerns one product, missing country of origin)	NCs concern "risky products" or several products	Outdated "risky products" stored among others unlabeled
Management of special circumstances	Deficiencies in preparedness and handling of product withdrawals, customer complaints etc.	All	NA	NA
Sampling and samples	Deficiencies in sampling plans and samples for microbiological and chemical quality and process hygiene	NCs in "not risky areas" (e.g. histamine and PAH compounds, Lm not sampled from raw materials)	Poor hygienic quality or Lm in "indirect contact" in "risky areas" / Plan non-existent / No shelf-life experiments	Poor hygienic quality or Lm in "direct contact" in "risky areas" / Microbiological or Lm sampling not executed
Management of foreign substances	Deficiencies in management of physical and chemical food hazards	All	NA	NA
NA = not applicable i.e. dataset did not include non-compliances of such category

## Sheet: References
References
Autio, T. et al. Sources of Listeria monocytogenes contamination in a cold-smoked rainbow trout processing plant detected by pulsed-field gel electrophoresis typing. Appl. Environ. Microbiol. 65, 150–155 (1999).
Fonnesbech Vogel, B., Huss, H. H., Ojeniyi, B., Ahrens, P. & Gram, L. Elucidation of Listeria monocytogenes contamination routes in cold-smoked salmon processing plants detected by DNA-based typing methods. Appl. Environ. Microbiol. 67, 2586–2595 (2001).
Gudmundsdottir, S. et al. Tracing Listeria monocytogenes isolates from cold-smoked salmon and its processing environment in Iceland using pulsed-field gel electrophoresis. Int. J. Food Microbiol. 101, 41–51 (2005).
Hu, Y. et al. Daily variability of Listeria contamination patterns in a cold-smoked salmon processing operation. J. Food Prot. 69, 2123–2133 (2006).
Hwang, C. A., Sheen, S. & Juneja, V. K. Effect of salt, smoke compound, and temperature on the survival of Listeria monocytogenes in salmon during simulated smoking processes. J. Food Sci. 74, M522–M529 (2009).
Keto-Timonen, R., Tolvanen, R., Lunden, J. & Korkeala, H. An 8-year surveillance of the diversity and persistence of Listeria monocytogenes in a chilled food processing plant analyzed by amplified fragment length polymorphism. J. Food Prot. 70, 1866–1873 (2007).
Lappi, V. R. et al. Longitudinal studies on Listeria in smoked fish plants: impact of intervention strategies on contamination patterns. J. Food Prot. 67, 2500–2514 (2004).
Lundén, J. M., Autio, T. J., Sjoberg, A. M. & Korkeala, H. J. Persistent and nonpersistent Listeria monocytogenes contamination in meat and poultry processing plants. J. Food Prot. 66, 2062–2069 (2003).
Miettinen, H. & Wirtanen, G. Ecology of Listeria spp. in a fish farm and molecular typing of Listeria monocytogenes from fish farming and processing companies. Int. J. Food Microbiol. 112, 138–146 (2006).
Nakamura, H. et al. Molecular typing to trace Listeria monocytogenes isolated from cold-smoked fish to a contamination source in a processing plant. J. Food Prot. 69, 835–841 (2006).
Nakari, U. M. et al. Investigation of increased listeriosis revealed two fishery production plants with persistent Listeria contamination in Finland in 2010. Epidemiol. Infect.142, 2261–2269 (2014)
Rotariu, O., Thomas, D. J. I., Goodburn, K. E., Hutchison, M. L. & Strachan, N. J. C. Smoked salmon industry practices and their association with Listeria monocytogenes. Food Control 35, 284–292 (2014).
Rørvik, L. M., Skjerve, E., Knudsen, B. R. & Yndestad, M. Risk factors for contamination of smoked salmon with Listeria monocytogenes during processing. Int. J. Food Microbiol. 37, 215–219 (1997).
Thimothe, J., Nightingale, K. K., Gall, K., Scott, V. N. & Wiedmann, M. Tracking of Listeria monocytogenes in Smoked Fish Processing Plants. J. Food Prot. 67, 328–341 (2004).
Tompkin, R. B. Control of Listeria monocytogenes in the Food-Processing Environment. J. Food Prot. 65, 709-725 (2002).
EU legislation
Commission Regulation (EC) No 2073/2005 of 15 November 2005 on microbiological criteria for foodstuffs
Regulation (EC) No 178/2002 of the European Parliament and of the Council of 28 January 2002 laying down the general principles and requirements of food law, establishing the European Food Safety Authority and laying down procedures in matters of food safety
Regulation (EC) No 852/2004 of the European Parliament and of the Council of 29 April 2004 on the hygiene of foodstuffs
Regulation (EC) No 853/2004 of the European Parliament and of the Council of 29 April 2004 laying down specific hygiene rules for food of animal origin
Regulation (EC) No 854/2004 of the European Parliament and of the Council of 29 April 2004 laying down specific rules for the organisation of official controls on products of animal origin intended for human consumption
Regulation (EC) No 882/2004 of the European Parliament and of the Council of 29 April 2004 on official controls performed to ensure the verification of compliance with feed and food law, animal health and animal welfare rules
National legislation
Food Act 23/2006 and amendment 352/2011. finlex https://www.finlex.fi/fi/laki/kaannokset/2006/en20060023.pdf (2011).
Ministry of Agriculture and Forestry statute on food hygiene of approved establishments 795/2014. finlex https://www.finlex.fi/fi/laki/alkup/2014/20140795 (2014).
National guidelines
Finnish Food Safety Authority Evira. "Oiva" evaluation guidelines for approved food establishments https://www.oivahymy.fi/wp-content/uploads/2018/01/heh-2018-eng-kooste-15012018.pdf (latest version) (2015).
