# Supplementary material for: Strengthening the efficacy of official food control improves Listeria monocytogenes prevention in fish-processing plants
Source: Sci Rep. 2018 Aug 30;8:13105. doi: 10.1038/s41598-018-31410-9 (PMC6117308; doi:10.1038/s41598-018-31410-9)
Supplement: Supplementary file 2 — Supplementary Table S2 [file 41598_2018_31410_MOESM2_ESM.xlsx]

## Sheet: Sheet1
Strengthening the efficacy of official food control improves Listeria monocytogenes prevention in fish-processing plants
Mariella Aalto-Araneda*, Hannu Korkeala & Janne Lundén
Supplementary Table S2. Data used in generalized linear model.
1_Fish Processing Plant (FPP)	*2_FPP output (“1” over 100 tons; “2” 100 tons or under)	3_Occurrence of Listeria monocytogenes during 2011-2013	4_Proportion (%) of non-compliances out of items inspected	5_Proportion (%) of non-compliances predisposing indirectly or directly to L. monocytogenes	6_Proportion (%) of non-compliances given time limit for correction	7_Proportion (%) of non-compliances not corrected	8_Proportion (%) of non-compliances recurred	9_Proportion (%) of non-compliances related to processing equipment	10_Proportion (%) of non-compliances given an official control measure by inspector
A	1	14	68	66	48	39	38	18	95
B	1	7	59	80	19	29	31	19	95
C	1	7	69	68	66	30	30	14	83
D	1	5	71	53	6	33	25	10	84
E	1	3	61	64	43	40	30	6	87
F	1	2	38	59	19	4	17	13	90
G	2	2	56	67	39	86	39	0	94
H	1	1	26	55	15	12	37	0	85
I	2	2	29	35	22	7	22	17	96
J	1	0	50	69	76	20	40	2	94
K	1	0	67	42	24	43	55	1	95
L	2	0	15	29	0	100	14	14	100
M	1	0	23	33	0	0	0	0	100
N	2	0	41	56	37	36	26	0	85
O	1	0	39	61	34	40	17	15	90
P	2	0	63	61	27	13	29	12	96
Q	2	0	39	53	7	0	20	0	100
R	2	0	45	60	3	19	25	9	84
S	2	0	64	39	25	28	34	5	89
T	1	0	50	62	13	12	19	21	94
U	2	0	33	43	0	0	0	14	100
	*The exact amount of FPP production output in tons was used in analyses, but has been omitted here to safeguard the anonymity of participants in a sample that included a third of the Finnish FPPs.
